# Supplementary material for: Acyl Quinic Acid Derivatives Screened Out from Carissa spinarum by SOD-Affinity Ultrafiltration LC–MS and Their Antioxidative and Hepatoprotective Activities
Source: Antioxidants (Basel). 2021 Aug 18;10(8):1302. doi: 10.3390/antiox10081302 (PMC8389231; doi:10.3390/antiox10081302)
Supplement: Supplementary file 1 [file antioxidants-10-01302-s001.zip]

Archive with 1 entries (1 files):
- antioxidants-1303631-supplementary.pdf
